# Supplementary material for: Horizontal transmission and recombination maintain forever young bacterial symbiont genomes
Source: PLoS Genet. 2020 Aug 25;16(8):e1008935. doi: 10.1371/journal.pgen.1008935 (PMC7473567; doi:10.1371/journal.pgen.1008935)
Supplement: S1 Table — The second set of coverages listed for C. fausta apply to the libraries used for the intra-host analysis. (XLSX) [file pgen.1008935.s009.xlsx]

## Sheet: Sheet1
species	locality	collection date	collection depth (m)	sample	library prep method	sequencing platform	mean read length (bp)	number of reads	symbiont genome coverage (x)	mitochondrial genome coverage (x)	NCBI BioProject	NCBI BioSample
Calyptogena magnifica	East Pacific Rise, Dive 3222: 09-50.599N 104-17.489W	1998-05-23	2512	CmagEPR3222_3gill	custom Illumina Tn5 tagmentation	Illumina HiSeq 4000	151	1764457	73	16	PRJNA562081	SAMN15032056
Calyptogena magnifica	East Pacific Rise, Dive 3948: 09-50.856N 104-17.771W	2003-12-07	2505	CmagEPR3948_3gill	custom Illumina T4 ligation	Illumina HiSeq 2500	150	2453769	115	15	PRJNA562081	SAMN15032057
Calyptogena magnifica	East Pacific Rise, Dive 3948: 09-50.856N 104-17.771W	2003-12-07	2505	CmagEPR3948_4gill	custom Illumina Tn5 tagmentation	Illumina HiSeq 4000	151	5661125	61	16	PRJNA562081	SAMN15032058
Calyptogena magnifica	East Pacific Rise, Dive 3948: 09-50.856N 104-17.771W	2003-12-07	2505	CmagEPR3948_5gill	custom Illumina T4 ligation	Illumina HiSeq 2500	150	2670796	130	10	PRJNA562081	SAMN15032059
Calyptogena magnifica	East Pacific Rise, Dive 3948: 09-50.856N 104-17.771W	2003-12-07	2505	CmagEPR3948_10gill	custom Illumina T4 ligation	Illumina HiSeq 2500	150	5162009	154	23	PRJNA562081	SAMN15032060
Calyptogena magnifica	East Pacific Rise, Dive 3951: 09-50.880N 104-17.605W	2003-12-10	2507	CmagEPR3951_1gill	custom Illumina Tn5 tagmentation	Illumina HiSeq 4000	151	7091522	94	10	PRJNA562081	SAMN15032061
Calyptogena magnifica	East Pacific Rise, Dive 3951: 09-50.880N 104-17.605W	2003-12-10	2507	CmagEPR3951_2gill	custom Illumina Tn5 tagmentation	Illumina HiSeq 4000	151	18904921	273	18	PRJNA562081	SAMN15032062
Calyptogena magnifica	East Pacific Rise, Dive 3951: 09-50.880N 104-17.605W	2003-12-10	2507	CmagEPR3951_3gill	custom Illumina T4 ligation	Illumina HiSeq 2500	150	2159673	20	6	PRJNA562081	SAMN15032063
Calyptogena magnifica	East Pacific Rise, Dive 3951: 09-50.880N 104-17.605W	2003-12-10	2507	CmagEPR3951_4gill	custom Illumina T4 ligation	Illumina HiSeq 2500	150	969732	70	6	PRJNA562081	SAMN15032064
Calyptogena magnifica	East Pacific Rise, Dive 3951: 09-50.880N 104-17.605W	2003-12-10	2507	CmagEPR3951_6gill	custom Illumina Tn5 tagmentation	Illumina HiSeq 4000	151	1128481	27	4	PRJNA562081	SAMN15032065
Calyptogena magnifica	East Pacific Rise, Dive 3951: 09-50.880N 104-17.605W	2003-12-10	2507	CmagEPR3951_8gill	custom Illumina T4 ligation	Illumina HiSeq 2500	150	2357172	228	10	PRJNA562081	SAMN15032066
Calyptogena magnifica	East Pacific Rise, Dive 4062: 09-50.964N 104-17.462W	2004-12-02	2519	CmagEPR4062_1gill	custom Illumina Tn5 tagmentation	Illumina HiSeq 4000	151	14658410	594	79	PRJNA562081	SAMN15032067
Calyptogena magnifica	East Pacific Rise, Dive 4062: 09-50.964N 104-17.462W	2004-12-02	2519	CmagEPR4062_2gill	custom Illumina T4 ligation	Illumina HiSeq 2500	150	1758319	126	12	PRJNA562081	SAMN15032068
Calyptogena magnifica	East Pacific Rise, Dive 4062: 09-50.964N 104-17.462W	2004-12-02	2519	CmagEPR4062_3gill	custom Illumina T4 ligation	Illumina HiSeq 2500	150	4087801	496	42	PRJNA562081	SAMN15032069
Calyptogena magnifica	East Pacific Rise, Dive 4062: 09-50.964N 104-17.462W	2004-12-02	2519	CmagEPR4062_4gill	custom Illumina T4 ligation	Illumina HiSeq 2500	150	1955770	170	6	PRJNA562081	SAMN15032070
Calyptogena magnifica	East Pacific Rise, Dive 4062: 09-50.964N 104-17.462W	2004-12-02	2519	CmagEPR4062_5gill	custom Illumina T4 ligation	Illumina HiSeq 2500	150	1717711	118	14	PRJNA562081	SAMN15032071
Calyptogena magnifica	East Pacific Rise, Dive 4066: 09-50.773N 104-17.564W	2004-12-06	2506	CmagEPR4066_4gill	custom Illumina Tn5 tagmentation	Illumina HiSeq 4000	151	2778814	50	9	PRJNA562081	SAMN15032072
Calyptogena fausta	Juan De Fuca Ridge, High Rise Expedition	1995	unknown	Cfausta_14gill	custom Illumina Tn5 tagmentation	Illumina HiSeq 4000	151	12357812	127	185	PRJNA562081	SAMN15032073
Calyptogena fausta	Juan De Fuca Ridge, High Rise Expedition	1995	unknown	Cfausta_16gill	custom Illumina Tn5 tagmentation	Illumina HiSeq 4000	151	27509764	741/129	111/12	PRJNA562081	SAMN15032074
Calyptogena fausta	Juan De Fuca Ridge, High Rise Expedition	1995	unknown	Cfausta_17gill	custom Illumina Tn5 tagmentation	Illumina HiSeq 4000	151	19022930	13	82	PRJNA562081	SAMN15032075
Calyptogena fausta	Juan De Fuca Ridge, High Rise Expedition	1995	unknown	Cfausta_18gill	custom Illumina Tn5 tagmentation	Illumina HiSeq 4000	151	23902445	192/26	103/10	PRJNA562081	SAMN15032076
Calyptogena fausta	Juan De Fuca Ridge, High Rise Expedition	1995	unknown	Cfausta_22gill	custom Illumina Tn5 tagmentation	Illumina HiSeq 4000	151	20551377	105	53	PRJNA562081	SAMN15032077
Calyptogena fausta	Juan De Fuca Ridge, High Rise Expedition	1995	unknown	Cfausta_23gill	custom Illumina Tn5 tagmentation	Illumina HiSeq 4000	151	13961385	189	52	PRJNA562081	SAMN15032078
Calyptogena fausta	Juan De Fuca Ridge, High Rise Expedition	1995	unknown	Cfausta_26gill	custom Illumina Tn5 tagmentation	Illumina HiSeq 4000	151	15787430	17	49	PRJNA562081	SAMN15032079
Calyptogena fausta	Juan De Fuca Ridge, High Rise Expedition	1995	unknown	Cfausta_27gill	custom Illumina Tn5 tagmentation	Illumina HiSeq 4000	151	20514739	41	42	PRJNA562081	SAMN15032080
Calyptogena fausta	Juan De Fuca Ridge, High Rise Expedition	1995	unknown	Cfausta_30gill	custom Illumina Tn5 tagmentation	Illumina HiSeq 4000	151	25794437	65	42	PRJNA562081	SAMN15032081
Calyptogena fausta	Juan De Fuca Ridge, High Rise Expedition	1995	unknown	Cfausta_31gill	custom Illumina Tn5 tagmentation	Illumina HiSeq 4000	151	15997090	106/66	36/20	PRJNA562081	SAMN15032082
Calyptogena fausta	Juan De Fuca Ridge, High Rise Expedition	1995	unknown	Cfausta_32gill	custom Illumina Tn5 tagmentation	Illumina HiSeq 4000	151	40252783	934/28	139/2	PRJNA562081	SAMN15032083
Calyptogena fausta	Juan De Fuca Ridge, High Rise Expedition	1995	unknown	Cfausta_32gill	1d ligation preparation	Nanopore Minion	1726	2261688	199.536	not mapped	PRJNA562081	SAMN15032083
Calyptogena fausta	Juan De Fuca Ridge, High Rise Expedition	1995	unknown	Cfausta_33gill	custom Illumina Tn5 tagmentation	Illumina HiSeq 4000	151	40683427	56	361	PRJNA562081	SAMN15032084
Calyptogena (syn. Ectenagena) extenta	Monterey Canyon, CA ROV Ventana: 36-40.92N 122-7.21W	2004	1464	Cextenta	custom Illumina Tn5 tagmentation	Illumina HiSeq 4000	151	56288350	292.406	165	PRJNA562081	SAMN15032085
Solemya velum	Narragansett, RI 41°22'55.91"N_71°30'1.10"W	2012	subtidal	RI36gill	custom Illumina T4 ligation	Illumina HiSeq 2500	100	77457862	612	668	PRJNA353273	SAMN06016244
Solemya velum	Narragansett, RI 41°22'55.91"N_71°30'1.10"W	2012	subtidal	RI37gill	custom Illumina T4 ligation	Illumina HiSeq 2500	100	64333564	584	609	PRJNA353273	SAMN06016246
Solemya velum	Narragansett, RI 41°22'55.91"N_71°30'1.10"W	2012	subtidal	RI38gill	custom Illumina T4 ligation	Illumina HiSeq 2500	100	72890886	744	753	PRJNA353273	SAMN06016247
Solemya velum	Narragansett, RI 41°22'55.91"N_71°30'1.10"W	2012	subtidal	RI39gill	custom Illumina T4 ligation	Illumina HiSeq 2500	100	105298528	892	946	PRJNA353273	SAMN06016249
Solemya velum	Narragansett, RI 41°22'55.91"N_71°30'1.10"W	2012	subtidal	RI41gill	custom Illumina T4 ligation	Illumina HiSeq 2500	150	1752884	7	34	PRJNA353273	SAMN06016250
Solemya velum	Narragansett, RI 41°22'55.91"N_71°30'1.10"W	2012	subtidal	RI44gill	custom Illumina T4 ligation	Illumina HiSeq 2500	150	8921458	116	189	PRJNA353273	SAMN06016251
Solemya velum	Narragansett, RI 41°22'55.91"N_71°30'1.10"W	2012	subtidal	RI47gill	custom Illumina T4 ligation	Illumina HiSeq 2500	150	5612856	80	135	PRJNA353273	SAMN06016252
Solemya velum	Narragansett, RI 41°22'55.91"N_71°30'1.10"W	2012	subtidal	RI48gill	custom Illumina T4 ligation	Illumina HiSeq 2500	150	4327898	25	92	PRJNA353273	SAMN06016253
Solemya velum	Narragansett, RI 41°22'55.91"N_71°30'1.10"W	2012	subtidal	RI50gill	custom Illumina T4 ligation	Illumina HiSeq 2500	150	2401066	25	50	PRJNA353273	SAMN06016254
Solemya velum	Narragansett, RI 41°22'55.91"N_71°30'1.10"W	2012	subtidal	RI51gill	custom Illumina T4 ligation	Illumina HiSeq 2500	150	4327756	55	60	PRJNA353273	SAMN06016255
Solemya velum	Narragansett, RI 41°22'55.91"N_71°30'1.10"W	2012	subtidal	RI53gill	custom Illumina T4 ligation	Illumina HiSeq 2500	100	45780752	396	439	PRJNA353273	SAMN06016256
Solemya velum	Narragansett, RI 41°22'55.91"N_71°30'1.10"W	2012	subtidal	RI55gill	custom Illumina T4 ligation	Illumina HiSeq 2500	150	4889588	25	88	PRJNA353273	SAMN06016257
Solemya velum	Narragansett, RI 41°22'55.91"N_71°30'1.10"W	2012	subtidal	RI56gill	custom Illumina T4 ligation	Illumina HiSeq 2500	150	4577454	32	79	PRJNA353273	SAMN06016258
Solemya velum	Narragansett, RI 41°22'55.91"N_71°30'1.10"W	2012	subtidal	RI57gill	custom Illumina T4 ligation	Illumina HiSeq 2500	150	1853644	13	35	PRJNA353273	SAMN06016259
Solemya velum	Narragansett, RI 41°22'55.91"N_71°30'1.10"W	2012	subtidal	RI58gill	custom Illumina T4 ligation	Illumina HiSeq 2500	150	2727002	12	45	PRJNA353273	SAMN06016260
Solemya velum	Narragansett, RI 41°22'55.91"N_71°30'1.10"W	2012	subtidal	RI59gill	custom Illumina T4 ligation	Illumina HiSeq 2500	150	3249572	13	42	PRJNA353273	SAMN06016261
Solemya velum	Narragansett, RI 41°22'55.91"N_71°30'1.10"W	2012	subtidal	RI60gill	custom Illumina T4 ligation	Illumina HiSeq 2500	150	2374786	11	68	PRJNA353273	SAMN06016262
Solemya velum	Narragansett, RI 41°22'55.91"N_71°30'1.10"W	2012	subtidal	RI61gill	custom Illumina T4 ligation	Illumina HiSeq 2500	150	4512602	67	80	PRJNA353273	SAMN06016263
Solemya velum	Narragansett, RI 41°22'55.91"N_71°30'1.10"W	2012	subtidal	RI62gill	custom Illumina T4 ligation	Illumina HiSeq 2500	150	3690768	52	80	PRJNA353273	SAMN06016264
Solemya velum	Narragansett, RI 41°22'55.91"N_71°30'1.10"W	2012	subtidal	RI63gill	custom Illumina T4 ligation	Illumina HiSeq 2500	150	3871920	23	64	PRJNA353273	SAMN06016265
Solemya pervernicosa (syn. reidi)	Santa Monica, CA sewage outfall	1992	unknown	Spervernicosa_2gill	custom Illumina Tn5 tagmentation	Illumina HiSeq 4000	151	10647262	33	153	PRJNA562081	SAMN15032086
Solemya pervernicosa (syn. reidi)	Santa Monica, CA sewage outfall	1992	unknown	Spervernicosa_4gill	custom Illumina Tn5 tagmentation	Illumina HiSeq 4000	151	150513581	295	1355	PRJNA562081	SAMN15032087
Solemya pervernicosa (syn. reidi)	Santa Monica, CA sewage outfall	1992	unknown	Spervernicosa_4gill	1d ligation preparation	Nanopore Minion	1575	6842362	94.6773	not mapped	PRJNA562081	SAMN15032087
Solemya pervernicosa (syn. reidi)	Santa Monica, CA sewage outfall	1992	unknown	Spervernicosa_5gill	custom Illumina Tn5 tagmentation	Illumina HiSeq 4000	151	3644557	13	55	PRJNA562081	SAMN15032088
Solemya pervernicosa (syn. reidi)	Santa Monica, CA sewage outfall	1992	unknown	Spervernicosa_6gill	custom Illumina T4 ligation	Illumina HiSeq 2500	150	15451087	90	322	PRJNA353273	SAMN06016299
Solemya pervernicosa (syn. reidi)	Santa Monica, CA sewage outfall	1992	unknown	Spervernicosa_7gill	custom Illumina Tn5 tagmentation	Illumina HiSeq 4000	151	57512045	53	409	PRJNA562081	SAMN15032089
Solemya pervernicosa (syn. reidi)	Santa Monica, CA sewage outfall	1992	unknown	Spervernicosa_8gill	custom Illumina Tn5 tagmentation	Illumina HiSeq 4000	151	58364703	137	630	PRJNA562081	SAMN15032090
Bathymodiolus septemdierum	Tu'i Malila, Lau Basin, Dive 1928-5: S21° 59.3455′ W176° 34.0926′	2016-04-21	1888	BathyLau_211gill	custom Illumina Tn5 tagmentation	Illumina HiSeq 4000	151	10558964	267	80	PRJNA562081	SAMN15032091
Bathymodiolus septemdierum	Tu'i Malila, Lau Basin, Dive 1928-5: S21° 59.3455′ W176° 34.0926′	2016-04-21	1888	BathyLau_217gill	custom Illumina Tn5 tagmentation	Illumina HiSeq 4000	151	26187207	662	332	PRJNA562081	SAMN15032092
Bathymodiolus septemdierum	Tu'i Malila, Lau Basin, Dive 1928-5: S21° 59.3455′ W176° 34.0926′	2016-04-21	1888	BathyLau_219gill	custom Illumina Tn5 tagmentation	Illumina HiSeq 4000	151	23136731	600	296	PRJNA562081	SAMN15032093
Bathymodiolus septemdierum	Tu'i Malila, Lau Basin, Dive 1928-5: S21° 59.3455′ W176° 34.0926′	2016-04-21	1888	BathyLau_221gill	custom Illumina Tn5 tagmentation	Illumina HiSeq 4000	151	34053450	706	297	PRJNA562081	SAMN15032094
Bathymodiolus septemdierum	Tu'i Malila, Lau Basin, Dive 1928-5: S21° 59.3455′ W176° 34.0926′	2016-04-21	1888	BathyLau_227gill	custom Illumina Tn5 tagmentation	Illumina HiSeq 4000	151	24954822	634	224	PRJNA562081	SAMN15032095
Bathymodiolus septemdierum	Tu'i Malila, Lau Basin, Dive 1928-5: S21° 59.3455′ W176° 34.0926′	2016-04-21	1888	BathyLau_229gill	custom Illumina Tn5 tagmentation	Illumina HiSeq 4000	151	22953863	629	244	PRJNA562081	SAMN15032096
Bathymodiolus septemdierum	Tu'i Malila, Lau Basin, Dive 1928-5: S21° 59.3455′ W176° 34.0926′	2016-04-21	1888	BathyLau_231gill	custom Illumina Tn5 tagmentation	Illumina HiSeq 4000	151	38754318	636	396	PRJNA562081	SAMN15032097
Bathymodiolus septemdierum	Tu'i Malila, Lau Basin, Dive 1928-5: S21° 59.3455′ W176° 34.0926′	2016-04-21	1888	BathyLau_233gill	custom Illumina Tn5 tagmentation	Illumina HiSeq 4000	151	30415172	651	358	PRJNA562081	SAMN15032098
Bathymodiolus septemdierum	Tu'i Malila, Lau Basin, Dive 1928-5: S21° 59.3455′ W176° 34.0926′	2016-04-21	1888	BathyLau_239gill	custom Illumina Tn5 tagmentation	Illumina HiSeq 4000	151	22240603	641	263	PRJNA562081	SAMN15032099
Bathymodiolus septemdierum	Tu'i Malila, Lau Basin, Dive 1928-5: S21° 59.3455′ W176° 34.0926′	2016-04-21	1888	BathyLau_243gill	custom Illumina Tn5 tagmentation	Illumina HiSeq 4000	151	17770140	513	173	PRJNA562081	SAMN15032100
Bathymodiolus septemdierum	ABE, Lau Basin, Dive 1931-6: S20° 45.7575′ W176° 11.5107′	2016-04-24	2130	BathyLau_443gill	custom Illumina Tn5 tagmentation	Illumina HiSeq 4000	151	28456805	688	269	PRJNA562081	SAMN15032101
Bathymodiolus septemdierum	ABE, Lau Basin, Dive 1931-6: S20° 45.7575′ W176° 11.5107′	2016-04-24	2130	BathyLau_445gill	custom Illumina Tn5 tagmentation	Illumina HiSeq 4000	151	32052456	710	318	PRJNA562081	SAMN15032102
Bathymodiolus septemdierum	ABE, Lau Basin, Dive 1931-6: S20° 45.7575′ W176° 11.5107′	2016-04-24	2130	BathyLau_447gill	custom Illumina Tn5 tagmentation	Illumina HiSeq 4000	151	24787605	681	261	PRJNA562081	SAMN15032103
Bathymodiolus septemdierum	ABE, Lau Basin, Dive 1931-6: S20° 45.7575′ W176° 11.5107′	2016-04-24	2130	BathyLau_451gill	custom Illumina Tn5 tagmentation	Illumina HiSeq 4000	151	33011613	695	298	PRJNA562081	SAMN15032104
Bathymodiolus septemdierum	ABE, Lau Basin, Dive 1931-6: S20° 45.7575′ W176° 11.5107′	2016-04-24	2130	BathyLau_455gill	custom Illumina Tn5 tagmentation	Illumina HiSeq 4000	151	3419280	129	56	PRJNA562081	SAMN15032105
Bathymodiolus septemdierum	ABE, Lau Basin, Dive 1931-6: S20° 45.7575′ W176° 11.5107′	2016-04-24	2130	BathyLau_455gill	1d ligation preparation	Nanopore Minion	3075	3746851	958.677	not mapped	PRJNA562081	SAMN15032105
Bathymodiolus septemdierum	ABE, Lau Basin, Dive 1931-6: S20° 45.7575′ W176° 11.5107′	2016-04-24	2130	BathyLau_457gill	custom Illumina Tn5 tagmentation	Illumina HiSeq 4000	151	3866752	175	27	PRJNA562081	SAMN15032106
Bathymodiolus septemdierum	ABE, Lau Basin, Dive 1931-6: S20° 45.7575′ W176° 11.5107′	2016-04-24	2130	BathyLau_459gill	custom Illumina Tn5 tagmentation	Illumina HiSeq 4000	151	4229489	146	38	PRJNA562081	SAMN15032107
Bathymodiolus childressi	Veatch Canyon, Dive 4727: 39.8061°N 69.5922°W	2016-07-29	1444	BathyNE_4727-3	1d ligation preparation	Nanopore Minion	1846	4375404	252.728	not mapped	PRJNA562081	SAMN15032108
Bathymodiolus childressi	Veatch Canyon, Dive 4727: 39.8061°N 69.5922°W	2016-07-29	1444	BathyNE_4727-3	custom Illumina Tn5 tagmentation	Illumina HiSeq 4000	151	301224	10.1142	2.9833	PRJNA562081	SAMN15032108
Bathymodiolus childressi	Veatch Canyon, Dive 4727: 39.8061°N 69.5922°W	2016-07-29	1444	BathyNE_4727-4	custom Illumina Tn5 tagmentation	Illumina HiSeq 4000	151	335015	9.04605	3.41251	PRJNA562081	SAMN15032109
Bathymodiolus childressi	Veatch Canyon, Dive 4727: 39.8061°N 69.5922°W	2016-07-29	1444	BathyNE_4727-5	custom Illumina Tn5 tagmentation	Illumina HiSeq 4000	151	738613	11.2816	8.42265	PRJNA562081	SAMN15032110
Bathymodiolus childressi	Veatch Canyon, Dive 4727: 39.8061°N 69.5922°W	2016-07-29	1444	BathyNE_4727-9	custom Illumina Tn5 tagmentation	Illumina HiSeq 4000	151	87174	7.42859	2.95708	PRJNA562081	SAMN15032111
Bathymodiolus childressi	Veatch Canyon, Dive 4727: 39.8061°N 69.5922°W	2016-07-29	1444	BathyNE_4727-10	custom Illumina Tn5 tagmentation	Illumina HiSeq 4000	151	588766	15.0769	3.70896	PRJNA562081	SAMN15032112
Bathymodiolus childressi	Veatch Canyon, Dive 4727: 39.8061°N 69.5922°W	2016-07-29	1444	BathyNE_4727-11	custom Illumina Tn5 tagmentation	Illumina HiSeq 4000	151	11908390	49.996	127.909	PRJNA562081	SAMN15032113
Bathymodiolus childressi	Veatch Canyon, Dive 4728: 39.8061°N 69.5922°W	2016-07-20	1444	BathyNE_4728-2	custom Illumina Tn5 tagmentation	Illumina HiSeq 4000	151	2091850	19.6955	15.7126	PRJNA562081	SAMN15032114
Bathymodiolus childressi	Veatch Canyon, Dive 4728: 39.8061°N 69.5922°W	2016-07-20	1444	BathyNE_4728-4	custom Illumina Tn5 tagmentation	Illumina HiSeq 4000	151	16356329	45.0497	104.807	PRJNA562081	SAMN15032115
Bathymodiolus childressi	Veatch Canyon, Dive 4728: 39.8061°N 69.5922°W	2016-07-20	1444	BathyNE_4728-9	custom Illumina Tn5 tagmentation	Illumina HiSeq 4000	151	538292	13.7295	4.29518	PRJNA562081	SAMN15032116
Bathymodiolus childressi	Veatch Canyon, Dive 4728: 39.8061°N 69.5922°W	2016-07-20	1444	BathyNE_4728-12	custom Illumina Tn5 tagmentation	Illumina HiSeq 4000	151	2509039	19.6646	27.582	PRJNA562081	SAMN15032117
Bathymodiolus childressi	Veatch Canyon, Dive 4728: 39.8061°N 69.5922°W	2016-07-20	1444	BathyNE_4728-13	custom Illumina Tn5 tagmentation	Illumina HiSeq 4000	151	1364989	18.6126	14.6197	PRJNA562081	SAMN15032118
