# Supplementary material for: Horizontal transmission and recombination maintain forever young bacterial symbiont genomes
Source: PLoS Genet. 2020 Aug 25;16(8):e1008935. doi: 10.1371/journal.pgen.1008935 (PMC7473567; doi:10.1371/journal.pgen.1008935)
Supplement: S2 Table — Illumina reads were used for individual sample genotype calling. There were no gaps (Ns) in any of the assemblies. The percent complete measure reflects how many of the 34 "essential genes" (see Materials and Methods) were found in the assembled genomes. (XLSX) [file pgen.1008935.s010.xlsx]

## Sheet: Sheet1
	symbiont											mitochondrian
species	scaffold count	total length (Mbp)	longest scaffold (Mbp)	N50 (Mbp)	% GC	gene count	% complete (34 "essential genes")	ribosome operon count	CheckM completeness (%)	CheckM contamination (%)	CheckM strain heterogeneity (%)	length (Kbp)	% GC	gene count
Bathymodiolus septemdierum	24	2.37058	1.33355	1.33355	36.2774	3112	94.1176	1	92.42	2.32	83.33	17.185	54.6109	38
Bathymodiolus childressi	207	1.99008	0.040847	0.010261	40.6982	3287	76.4706	1	43	0.34	0	17.961	55.1974	43
Solemya pervernicosa	1	3.44695	3.44695	3.44695	54.1023	4194	97.0588	1	97.34	0.69	0	16.554	50.8612	37
Calyptogena fausta	1	1.18881	1.18881	1.18881	36.6869	1371	97.0588	1	98.05	0	0	17.079	50.2904	39
Calyptogena extenta	2	1.02195	0.604961	0.604961	31.1328	1090	100	1	92.73	0	0	17.805	50.3928	38

## Sheet: 34_gene_completeness
gene	Cpacifica sym	Cmagnifica sym	Cextenta	Spervernicosa	Svelum	Bathy Lau	Bathy NE		make new annotations from new blast results to see if more genes are recovered (e.g., somehow I got 100% completeness for S. velum in the ISME paper, probably because I re-annotated, so all the terms matched the script's expectations)
5S_rRNA	present	absent	present	present	absent	present	absent
16S_rRNA	present	absent	present	present	absent	present	present
23S_rRNA	present	absent	present	present	absent	present	absent
dnaG	present	absent	present	present	present	present	present
frr	present	absent	present	present	present	present	present
infC	present	absent	present	present	present	present	present
nusA	present	present	present	present	present	present	present
pgk	present	absent	present	present	present	present	absent
pyrG	present	absent	present	present	present	absent	present
rplA	present	present	present	present	present	present	present
rplB	present	present	present	present	present	present	present
rplC	present	present	present	present	present	present	present
rplD	present	present	present	present	present	present	present
rplE	present	present	present	present	present	present	present
rplF	present	present	present	present	present	present	present
rplK	present	present	present	present	present	present	present
rplL	present	present	present	present	present	present	present
rplM	present	present	present	present	present	present	absent
rplN	present	present	present	present	present	present	present
rplP	present	present	present	present	present	present	absent
rplS	present	present	present	present	present	present	present
rplT	present	present	present	present	present	present	present
rpmA	present	present	present	present	present	present	present
rpoB	absent	absent	present	absent	absent	absent	present
rpsB	present	present	present	present	present	present	present
rpsC	present	present	present	present	present	present	present
rpsE	present	present	present	present	present	present	present
rpsI	present	present	present	present	present	present	present
rpsJ	present	present	present	present	present	present	present
rpsK	present	present	present	present	present	present	present
rpsM	present	present	present	present	present	present	absent
rpsS	present	present	present	present	present	present	absent
smpB	present	present	present	present	present	present	absent
tsf	present	absent	present	present	present	present	present
% complete:	33/34=97.0588235294118	24/34=70.5882352941177	34/34=100	33/34=97.0588235294118	30/34=88.2352941176471	32/34=94.1176470588235	26/34=76.4705882352941

## Sheet: N50_calcs
E. extenta							Bathy NE
SPAdes assembly	cumulative sum	N50 test	IDBA assembly	cumulative sum	N50 test		scaffold name	scaffold lengths	cumulative sum	N50 test
604961	604961	N50	596007	596007	N50		ctg3	40847	40847	next
416986	1021947		200919	796926			ctg10	37284	78131	next
			156791	953717			ctg353	29075	107206	next
			48988				ctg493	28120	135326	next
			31904				ctg88	28041	163367	next
1021947	TOTAL		1034609				ctg356	24402	187769	next
							ctg37	23123	210892	next
Bathy Lau							ctg28	22825	233717	next
scaffold lengths	cumulative sum	N50 test					ctg313	20780	254497	next
1333554	1333554	N50					ctg69	20032	274529	next
685977	2019531						ctg332	19053	293582	next
58583	2078114						ctg73	18824	312406	next
31929	2110043						ctg718	18530	330936	next
28125	2138168						ctg446	17945	348881	next
21741	2159909						ctg112	17364	366245	next
19570	2179479						ctg1130	16721	382966	next
18476	2197955						ctg1080	16476	399442	next
18230	2216185						ctg276	16250	415692	next
15460	2231645						ctg510	15406	431098	next
15166	2246811						ctg1082	15402	446500	next
15052	2261863						ctg274	15334	461834	next
14470	2276333						ctg128	15314	477148	next
13082	2289415						ctg2298	14665	491813	next
12883	2302298						ctg1140	14356	506169	next
11158	2313456						ctg1934	14327	520496	next
8415	2321871						ctg1900	14310	534806	next
8381	2330252						ctg4361	14106	548912	next
8190	2338442						ctg1183	13933	562845	next
8086	2346528						ctg1461	13581	576426	next
6887	2353415						ctg4166	13188	589614	next
6130	2359545						ctg424	13176	602790	next
5687	2365232						ctg329	13031	615821	next
5347	2370579						ctg1976	12995	628816	next
2370579	total						ctg2005	12989	641805	next
							ctg4871	12758	654563	next
							ctg292	12510	667073	next
							ctg318	12372	679445	next
							ctg3125	12318	691763	next
							ctg2191	12296	704059	next
							ctg337	12251	716310	next
							ctg702	12102	728412	next
							ctg2694	11946	740358	next
							ctg4277	11909	752267	next
							ctg300	11890	764157	next
							ctg967	11687	775844	next
							ctg407	11466	787310	next
							ctg4012	11446	798756	next
							ctg392	11404	810160	next
							ctg692	11365	821525	next
							ctg1633	11245	832770	next
							ctg419	11189	843959	next
							ctg380	11156	855115	next
							ctg399	11059	866174	next
							ctg3438	10980	877154	next
							ctg480	10968	888122	next
							ctg461	10939	899061	next
							ctg607	10813	909874	next
							ctg494	10789	920663	next
							ctg336	10755	931418	next
							ctg507	10755	942173	next
							ctg451	10697	952870	next
							ctg1016	10578	963448	next
							ctg2405	10525	973973	next
							ctg805	10432	984405	next
							ctg389	10276	994681	next
							ctg2162	10261	1004942	N50
							ctg546	10087	1015029	N50
							ctg1377	10011	1025040	N50
							ctg1485	9917	1034957
							ctg840	9910	1044867
							ctg735	9888	1054755
							ctg587	9844	1064599
							ctg4337	9818	1074417
							ctg665	9772	1084189
							ctg699	9772	1093961
							ctg3268	9687	1103648
							ctg2475	9658	1113306
							ctg636	9644	1122950
							ctg3111	9538	1132488
							ctg1099	9509	1141997
							ctg5216	9506	1151503
							ctg2319	9421	1160924
							ctg1605	9333	1170257
							ctg2103	9066	1179323
							ctg777	9064	1188387
							ctg634	9028	1197415
							ctg1599	8979	1206394
							ctg1146	8940	1215334
							ctg875	8882	1224216
							ctg854	8863	1233079
							ctg3263	8840	1241919
							ctg1120	8824	1250743
							ctg876	8784	1259527
							ctg1721	8745	1268272
							ctg1049	8743	1277015
							ctg1412	8574	1285589
							ctg4525	8543	1294132
							ctg2588	8518	1302650
							ctg1010	8497	1311147
							ctg4132	8490	1319637
							ctg4359	8459	1328096
							ctg1924	8389	1336485
							ctg3454	8378	1344863
							ctg4394	8275	1353138
							ctg1281	8260	1361398
							ctg1129	8252	1369650
							ctg4014	8245	1377895
							ctg1137	8138	1386033
							ctg4195	8019	1394052
							ctg1023	7978	1402030
							ctg1122	7960	1409990
							ctg1408	7899	1417889
							ctg1289	7722	1425611
							ctg4772	7705	1433316
							ctg1586	7675	1440991
							ctg4800	7654	1448645
							ctg1770	7652	1456297
							ctg4227	7602	1463899
							ctg1617	7576	1471475
							ctg1250	7518	1478993
							ctg1759	7373	1486366
							ctg1257	7371	1493737
							ctg1425	7312	1501049
							ctg1854	7307	1508356
							ctg2382	7274	1515630
							ctg3290	7251	1522881
							ctg1713	7244	1530125
							ctg2089	7184	1537309
							ctg4340	7175	1544484
							ctg4282	7162	1551646
							ctg1493	7134	1558780
							ctg4501	7118	1565898
							ctg1747	6944	1572842
							ctg1830	6924	1579766
							ctg1789	6908	1586674
							ctg4177	6882	1593556
							ctg4502	6831	1600387
							ctg2056	6793	1607180
							ctg4834	6766	1613946
							ctg2220	6632	1620578
							ctg4760	6625	1627203
							ctg4366	6588	1633791
							ctg1728	6574	1640365
							ctg1866	6486	1646851
							ctg1675	6441	1653292
							ctg2244	6415	1659707
							ctg4435	6397	1666104
							ctg1869	6368	1672472
							ctg2290	6284	1678756
							ctg5025	6210	1684966
							ctg2182	6197	1691163
							ctg1272	6165	1697328
							ctg1874	6110	1703438
							ctg2268	6102	1709540
							ctg4771	6070	1715610
							ctg4401	6036	1721646
							ctg4620	6012	1727658
							ctg2178	5995	1733653
							ctg2260	5992	1739645
							ctg3240	5970	1745615
							ctg5064	5957	1751572
							ctg5202	5939	1757511
							ctg3131	5926	1763437
							ctg2540	5888	1769325
							ctg1899	5776	1775101
							ctg3552	5712	1780813
							ctg1760	5711	1786524
							ctg3274	5585	1792109
							ctg2585	5584	1797693
							ctg4843	5579	1803272
							ctg3720	5566	1808838
							ctg2119	5561	1814399
							ctg4365	5522	1819921
							ctg2740	5502	1825423
							ctg3338	5498	1830921
							ctg4682	5456	1836377
							ctg3502	5414	1841791
							ctg3392	5343	1847134
							ctg5135	5325	1852459
							ctg2548	5318	1857777
							ctg3557	5304	1863081
							ctg3011	5297	1868378
							ctg3537	5276	1873654
							ctg3684	5271	1878925
							ctg2828	5270	1884195
							ctg3530	5256	1889451
							ctg3179	5227	1894678
							ctg2998	5213	1899891
							ctg4664	5210	1905101
							ctg3023	5203	1910304
							ctg3495	5143	1915447
							ctg3372	5139	1920586
							ctg5188	5126	1925712
							ctg3956	5040	1930752
							ctg4354	4915	1935667
							ctg3540	4907	1940574
							ctg3670	4835	1945409
							ctg4928	4834	1950243
							ctg3360	4780	1955023
							ctg4284	4777	1959800
							ctg3081	4740	1964540
							ctg4041	4637	1969177
							ctg3999	4612	1973789
							ctg3451	4539	1978328
							ctg3977	4246	1982574
							ctg4993	4182	1986756
							ctg4451	3327	1990083
								1990083	total
