# Supplementary material for: Horizontal transmission and recombination maintain forever young bacterial symbiont genomes
Source: PLoS Genet. 2020 Aug 25;16(8):e1008935. doi: 10.1371/journal.pgen.1008935 (PMC7473567; doi:10.1371/journal.pgen.1008935)
Supplement: S3 Table — See S3 Supporting Text for full diagnoses and descriptions. (XLSX) [file pgen.1008935.s011.xlsx]

## Sheet: Sheet1
host family	host species	symbiont phylum	symbiont species	reference/rationale for species name
Mytilidae	Bathymodiolus septemdierum (from Lau basin)	Gammaproteobacteria	Candidatus Thiodubiliella endoseptemdiera sp. nov.	this study; genus named after the chemosynthetic energy source for this symbiont (Thio=sulfide) and Prof. Nicole Dubilier who has worked on the bathymodiolin deep-sea symbioses throughout her career and contributed significant knowledge to the field about their biology; species named after host species, with the "endo" prefix representing the symbiotic association
Mytilidae	Bathymodiolus childressi (from New England)	Gammaproteobacteria	Candidatus Methanofishera endochildressiae sp. nov.	this study; genus named after the chemosynthetic energy source for this symbiont (Methano=methane) and Prof. Charles Fisher who has worked on the bathymodiolin deep-sea symbioses throughout his career and contributed significant knowledge to the field about their biology; species named after host species, with the "endo" prefix representing the symbiotic association
Solemyidae	Solemya velum	Gammaproteobacteria	Candidatus Cavanaughia endovela sp. nov.	this study; genus named after Prof. Colleen Cavanaugh who was one of the first to discover chemosynthetic symbiosis and worked on S. velum throughout her career and contributed significant knowledge to the field about their biology; species named after host species, with the "endo" prefix representing the symbiotic association
Solemyidae	Solemya pervernicosa (formerly reidi)	Gammaproteobacteria	Candidatus Reidiella endopervernicosa sp. nov.	this study; genus named after Prof. Robert Reid who first reported on these mouthless and gutless protobranch bivalves (from the synonymized S. reidi); species named after host species, with the "endo" prefix representing the symbiotic association
Vesicomyidae	Calyptogena fausta	Gammaproteobacteria	Candidatus Ruthia endofausta sp. nov.	this study; placed in genus named for other "group 2" vesicomyid symbiont (Kuwahara et al. 2011); species named after host species, with the "endo" prefix representing the symbiotic association
Vesicomyidae	Calyptogena (formerly Ectenagena) extenta	Gammaproteobacteria	Candidatus Vesicomyosocius endoextente sp. nov.	this study; placed in genus named for other "group 1" vesicomyid symbiont (Kuwahara et al. 2011); species named after host species, with the "endo" prefix representing the symbiotic association
Vesicomyidae	Phreagena (formerly Calyptogena) okutanii	Gammaproteobacteria	Candidatus Vesicomyosocius okutanii	Kuwahara et al. 2007 Current Biology
Vesicomyidae	Calyptogena magnifica	Gammaproteobacteria	Candidatus Ruthia magnifica	Newton et al. 2007 Science
