# Supplementary material for: Horizontal transmission and recombination maintain forever young bacterial symbiont genomes
Source: PLoS Genet. 2020 Aug 25;16(8):e1008935. doi: 10.1371/journal.pgen.1008935 (PMC7473567; doi:10.1371/journal.pgen.1008935)
Supplement: S7 Table — Random Forest (RF) theta and log10(rho*l) estimates were inferred by fitting genome-wide values of pi, Watterson’s Theta, and 4-gamete sites to values generated in coalescent simulations. (XLSX) [file pgen.1008935.s015.xlsx]

## Sheet: Sheet1
	symbiont											mitochondrian
host species	segregating sites (S)	pairwise differences (pi)	Watterson's Theta	Tajima's D	RF estimate theta (Nμ)	95% CI theta (Nμ)	Fst	95% CI Fst	RF estimate (rho*l)	95% CI (rho*l)	rho*l/ theta	segregating sites (S)	pairwise differences (pi)	Watterson's Theta	Tajima's D
Bathymodiolus septemdierum	12565	0.00331838	0.0028872	0.640126	0.00316599	3.01E-03 - 3.33E-03	0.0617199	0.057 - 0.067	22.5226	3.09 - 164.03	7113.94	327	0.00288462	0.00521007	-1.9004
Bathymodiolus childressi	28199	0.00289072	0.00309084	-0.314456	0.00291196	2.79E-03 - 3.04E-03	0.0948527	0.08 - 0.114	46.2891	27.82 - 77.02	15896.2	240	0.00419426	0.00557723	-1.19407
Solemya velum	1722	0.000165521	0.000158121	0.196185	0.000160748	1.56E-04 - 1.65E-04	0.0554997	0.04 - 0.072	17.3417	2.57 - 117.16	107881	75	0.000919141	0.00128114	-1.15097
Solemya pervernicosa	93013	0.0143957	0.0124709	1.00644	0.00836582	7.78E-03 - 8.99E-03	0.136176	0.052 - 0.266	8.68657	3.13 - 24.14	1038.34	73	0.00293398	0.00302766	-0.200177
Calyptogena magnifica	781	9.86464e-05	0.000182114	-1.98305	9.11179e-05	8.58E-05 - 9.68E-05	0.998935	0.998 - 1	0.421752	0.15 - 2.4	4628.64	31	0.000347415	0.00047888	-1.11352
Calyptogena fausta	815	0.000118654	0.00019951	-2.03205	0.000130442	1.34E-04 - 1.38E-04	0.900472	0.812 - 0.963	0.472839	0.11 - 1.95	3624.89	73	0.00142331	0.00143214	-0.0303387
table S7.
