# Supplementary material for: Horizontal transmission and recombination maintain forever young bacterial symbiont genomes
Source: PLoS Genet. 2020 Aug 25;16(8):e1008935. doi: 10.1371/journal.pgen.1008935 (PMC7473567; doi:10.1371/journal.pgen.1008935)
Supplement: S8 Table — Mapping coverages in S1 Table. (XLSX) [file pgen.1008935.s016.xlsx]

## Sheet: Sheet1
			symbionts		mitochondria
Host family	Host species	Sample	within host S (SNPs, INDELS)	within host average pi	heteroplasmy S (SNPs, INDELS)	heteroplasmy (i.e., within host) pi
Mytilidae	Bathymodiolus septemdierum from Lau Basin	BathyLao_211gill	47334 (45588, 1746)	0.00524586	8 (4, 4)	4.43906e-05
		BathyLao_217gill	59243 (57402, 1841)	0.00595106	2 (1, 1)	3.24677e-06
		BathyLao_219gill	56323 (54439, 1884)	0.00554409	3 (1, 2)	4.75608e-06
		BathyLao_221gill	64204 (62231, 1973)	0.00627381	2 (1, 1)	6.1395e-06
		BathyLao_227gill	59234 (57353, 1881)	0.00589759	2, (1, 1)	7.16515e-06
		BathyLao_229gill	55406 (53628, 1778)	0.00539461	2 (1, 1)	4.67893e-06
		BathyLao_231gill	65133 (63058, 2075)	0.0062926	0	0
		BathyLao_233gill	55330 (53584, 1746)	0.00527401	3 (1, 2)	4.4897e-06
		BathyLao_239gill	54328 (52621, 1707)	0.00538396	2 (1, 1)	6.28149e-06
		BathyLao_243gill	46996 (45350, 1646)	0.00481298	4 (2, 2)	1.13669e-05
		BathyLao_443gill	60208 (58405, 1803)	0.00609211	0	0
		BathyLao_445gill	56210 (54432, 1778)	0.00523947	4 (2, 2)	1.86356e-05
		BathyLao_447gill	57827 (56025, 1802)	0.00555683	4 (2, 2)	1.0588e-05
		BathyLao_451gill	65165 (63213, 1952)	0.00633765	1 (0,1)	0
		BathyLao_455gill	39323 (37749, 1574)	0.00473194	1 (0,1)	0
		BathyLao_457gill	38104 (36595, 1509)	0.00439595	1 (0,1)	0
		BathyLao_459gill	44755 (43094, 1661)	0.00526608	1 (0,1)	0
	Bathymodiolus childressi from New England	BathyNE_4727-3	1173 (694, 479)	0.000163945	too low depth	too low depth
		BathyNE_4727-4	1152 (668, 484)	0.000157837	too low depth	too low depth
		BathyNE_4727-5	2460 (1598, 862)	0.000357965	2 (0, 2)	0
		BathyNE_4727-9	240 (78, 162)	2.01953e-05	too low depth	too low depth
		BathyNE_4727-10	2211 (1479, 732)	0.000326961	too low depth	too low depth
		BathyNE_4727-11	16693 (10694, 5999)	0.001927	6 (4, 2)	5.87231e-05
		BathyNE_4728-2	6025 (4038, 1987)	0.000809791	1 (0, 1)	0
		BathyNE_4728-4	14766 (12109, 2657)	0.00218749	2 (1, 1)	1.25019e-05
		BathyNE_4728-9	2105 (1419, 686)	0.00031028	0 (0, 0)	0
		BathyNE_4728-12	5533 (4197, 1336)	0.000842285	1 (0, 1)	0
		BathyNE_4728-13	6454 (3840, 2614)	0.000794998	0 (0, 0)	0
Solemyidae	Solemya velum from Rhode Island	RI36gill	670 (558, 112)	2.92322e-05	2 (1, 1)	8.50541e-06
		RI37gill	478 (372, 106)	2.76561e-05	2 (1, 1)	6.69046e-06
		RI38gill	829 (728, 101)	5.78361e-05	0	0
		RI39gill	3414 (3273, 141)	0.000207449	4 (2, 2)	1.84017e-05
		RI41gill	83 (7, 76)	1.40513e-06	0	0
		RI44gill	362 (229, 133)	2.37e-05	2 (1, 1)	5.36839e-06
		RI47gill	463 (330, 133)	3.24507e-05	0 (0, 1)	0
		RI48gill	283 (144, 139)	2.3485e-05	3 (2, 1)	4.11601e-05
		RI50gill	234 (112, 122)	1.66503e-05	1 (0, 1)	0
		RI51gill	513 (382, 131)	4.2911e-05	1 (0, 1)	0
		RI53gill	762 (642, 120)	7.01814e-05	2 (1, 1)	5.75164e-06
		RI55gill	607 (439, 168)	7.83273e-05	3 (1, 2)	1.33563e-05
		RI56gill	531 (383, 148)	6.80998e-05	1 (0, 1)	0
		RI57gill	197 (68, 129)	1.26946e-05	3 (0, 3)	0
		RI58gill	168 (46, 122)	8.71579e-06	4 (3, 1)	8.73809e-05
		RI59gill	281 (168, 113)	3.0999e-05	1 (0, 1)	0
		RI60gill	130 (19, 111)	3.68256e-06	1 (0, 1)	0
		RI61gill	401 (267, 134)	3.14195e-05	5 (2, 3)	2.63022e-05
		RI62gill	449 (341, 108)	4.48495e-05	1 (0, 1)	0
		RI63gill	533 (387, 146)	7.06758e-05	2 (1, 1)	1.73293e-05
	Solemya pervernicosa from California	Spervernicosa_2gill	73925 (72871, 1054)	0.0102998	2 (5, 1)	4.99161e-06
		Spervernicosa_4gill	78934 (77545, 1389)	0.00961745	6 (5, 1)	3.16101e-05
		Spervernicosa_5gill	20658 (19987, 671)	0.00302428	6 (3, 3)	7.32502e-05
		Spervernicosa_6gill	308 (191, 117)	1.49398e-05	6 (6, 0)	3.7003e-05
		Spervernicosa_7gill	76871 (75499, 1372)	0.0107804	6 (5, 1)	8.48208e-05
		Spervernicosa_8gill	85328 (84237, 1091)	0.00929228	8 (6, 2)	7.45512e-05
Vesicomyidae	Calyptogena magnifica from the East Pacific Rise	CmagEPR3222_3gill	18 (7, 11)	1.70245e-06	7 (6, 1)	0.000147535
		CmagEPR3948_3gill	22 (11, 11)	2.12816e-06	7 (5, 2)	0.00013019
		CmagEPR3948_4gill	17 (7, 10)	1.94508e-06	8 (7, 1)	0.000182221
		CmagEPR3948_5gill	14 (7, 7)	9.57664e-07	4 (1, 3)	2.67237e-05
		CmagEPR3948_10gill	35 (18, 17)	3.31963e-06	12 (11, 1)	0.000237578
		CmagEPR3951_1gill	26 (12, 14)	2.47838e-06	1 (1, 0)	2.72805e-05
		CmagEPR3951_2gill	42 (22, 20)	3.907e-06	10 (10, 0)	0.000254909
		CmagEPR3951_3gill	3 (0, 3)	0	0	0
		CmagEPR3951_4gill	19 (9, 10)	2.39021e-06	0	0
		CmagEPR3951_6gill	14 (4, 10)	1.57237e-06	0	0
		CmagEPR3951_8gill	15 (7, 8)	1.47182e-06	2 (0, 2)	0
		CmagEPR4062_1gill	33 (17, 16)	1.7865e-06	27 (25, 2)	0.00047653
		CmagEPR4062_2gill	21 (10, 11)	2.19788e-06	3 (1, 2)	2.60556e-05
		CmagEPR4062_3gill	23 (12, 11)	1.23198e-06	22 (18, 4)	0.000342725
		CmagEPR4062_4gill	25 (13, 12)	2.163e-06	0	0
		CmagEPR4062_5gill	22 (11, 11)	1.67475e-06	3 (1, 2)	2.38417e-05
		CmagEPR4066_4gill	18 (6, 12)	2.08421e-06	1 (0, 1)	0
	Calyptogena fausta from the Juan de Fuca Ridge	Cpacifica_16gill	85 (31, 54)	5.41706e-06	1 (0, 1)	0
		Cpacifica_18gill	138 (84, 54)	2.39662e-05	1 (0, 1)	0
		Cpacifica_31gill	73 (17, 56)	3.98825e-06	0 (0, 0)	0
		Cpacifica_32gill	2 (0, 2)	0	too low depth	too low depth
