# Supplementary material for: Horizontal transmission and recombination maintain forever young bacterial symbiont genomes
Source: PLoS Genet. 2020 Aug 25;16(8):e1008935. doi: 10.1371/journal.pgen.1008935 (PMC7473567; doi:10.1371/journal.pgen.1008935)
Supplement: S9 Table — Oob scores indicate how often the trained model is able to predict known values, with perfect prediction equal to one. (XLSX) [file pgen.1008935.s017.xlsx]

## Sheet: Sheet1
sample size	Oob score rho*l	Oob score theta
6	0.88	0.93
10	0.91	0.95
17	0.93	0.97
18	0.95	0.98
20	0.96	0.98
