# Supplementary material for: Horizontal transmission and recombination maintain forever young bacterial symbiont genomes
Source: PLoS Genet. 2020 Aug 25;16(8):e1008935. doi: 10.1371/journal.pgen.1008935 (PMC7473567; doi:10.1371/journal.pgen.1008935)
Supplement: S10 Table — (XLSX) [file pgen.1008935.s018.xlsx]

## Sheet: Sheet1
Host Species	Proportion 4-gametes found from WIthin-Host			Proportion 4-gametes found from consensus
	10 bp	100 bp	1000 bp	10 bp	100 bp	1000 bp
S. velum	0.349593	0.559105	0.677686	0.261084	0.474155	0.588225
S. pervernicosa	0.0957984	0.121848	0.231449	0	0.104938	0.205815
B. septemdierum str. Lau	0.135915	0.207369	0.560088	0.0152672	0.20024	0.401154
B. childressi str. NE	0.583	0.752549	0.795107	0.464896	0.651292	0.655985
