# Supplementary material for: Horizontal transmission and recombination maintain forever young bacterial symbiont genomes
Source: PLoS Genet. 2020 Aug 25;16(8):e1008935. doi: 10.1371/journal.pgen.1008935 (PMC7473567; doi:10.1371/journal.pgen.1008935)
Supplement: S11 Table — MEs were identified as regions within the symbiont genomes with high sequence identity to elements in insertion sequence, phage, and integrative conjugative element databases. (XLSX) [file pgen.1008935.s019.xlsx]

## Sheet: Sheet1
host species	genome size (bp)	gene count	bp / gene	average GC content (%)	# ME regions >=90% identity
B. septemdierum	2370579	3112	761.754	36.2774	4
B. childressi	1990083	3287	618.337	40.6982	6
S. velum	2672015	2741	974.832	50.4573	9
S. pervernicosa	3446950	4194	821.876	54.1023	10
C. magnifica	1160782	2176	533.448	34.0334	5
C. fausta	1188809	1371	867.111	36.6869	4
C. extenta	1021947	1090	937.566	31.1328	2
